# Supplementary material for: CRISPR-Cas12a ribonucleoprotein-mediated gene editing in the plant pathogenic fungus Magnaporthe oryzae
Source: STAR Protoc. 2021 Dec 24;3(1):101072. doi: 10.1016/j.xpro.2021.101072 (PMC8717591; doi:10.1016/j.xpro.2021.101072)
Supplement: Table S1. Oligos used in this protocol, related to key resources table [file mmc1.xlsx]

## Sheet: Oligos
Oligo used in this protocol
Items	Sequences (5' to 3')	Reference
Forward oligo for LbCas12a-crRNA universal primer	CCCTAATACGACTCACTATAGGTAATTTCTACTAAGTGTAGAT	Huang et al., 2021
Reverse oligo for BUF1-guide1	TTGGGGAAGTGAGCTGAAGGTGAATCTACACTTAGTAGAAATTA	Huang et al., 2021
Reverse oligo for BUF1-guide2	GAACTGGCCACGGGTGTTGATGGATCTACACTTAGTAGAAATTA	Huang et al., 2021
Forward primer to amplify no-homology HYG DNA donor	AGAGTCGAGTATATTGAAGG	Huang et al., 2021
Reverse primer to amplify no-homology HYG DNA donor	CCCAGTCACGACGTTGTAAA	Huang et al., 2021
Forward primer to genotyping the gene region of BUF1	GCATCCATTCCCATTCATCC	Huang et al., 2021
Reverse primer to genotyping the gene region of BUF1	GGGCAGCAACTGTCTCCATT	Huang et al., 2021
Forward primer to amplify the 5’ upstream region of BUF1	GTTGGCACGGCACCTCTGTA	Huang et al., 2021
Reverse primer to amplify the 5’ upstream region of BUF1	CTGGGATCGCGTCATACTTG	Huang et al., 2021
Forward primer to amplify the 3’ downstream region of BUF1	GACAGTTGCTGCCCAAAGAT	Huang et al., 2021
Reverse primer to amplify the 3’ downstream region of BUF1	AATGAGAAGGAGCGAGGATG	Huang et al., 2021
Forward primer to amplify ACTIN	CCGTGACTTGACCGACTACCTGA	Huang et al., 2021
Reverse primer to amplify ACTIN	AGAGCGAGGCGAGAATGGAAC	Huang et al., 2021
